# Supplementary material for: Liposomal Tubacin: Strategies for the Formulation of a Highly Hydrophobic Anticancer Drug
Source: Pharmaceutics. 2025 Apr 8;17(4):491. doi: 10.3390/pharmaceutics17040491 (PMC12030124; doi:10.3390/pharmaceutics17040491)
Supplement: Supplementary file 1 [file pharmaceutics-17-00491-s001.zip]

Archive with 1 entries (1 files):
- pharmaceutics-3520570-supplementary.pdf
